# Supplementary material for: Environmental adaptation and vertical dissemination of ESBL‐/pAmpC‐producing Escherichia coli in an integrated broiler production chain in the absence of an antibiotic treatment
Source: Microb Biotechnol. 2018 Jan 17;11(6):1017–26. doi: 10.1111/1751-7915.13040 (PMC6196392; doi:10.1111/1751-7915.13040)
Supplement: Supplementary file 1 — Table S1. Isolates used in the study for investigation of vertical transmissions, occurence of virulence associated genes and production onf curli. Table S2. Isolates of the second set investigated by a macrocolony assay. Isolates comprise all detected genotypes (phylogroup+bla resistance). Table S3. Numbers and occurrence of the 80 investigated virulence associated genes. [file MBT2-11-1017-s001.xlsx]

## Sheet: Table S1
Supplementary table S1: Isolates used in the study for investigation of vertical transmissions, occurence of virulence associated genes and production onf curli fibers and cellulose using a macrocolony assay
Strain	Transmission investigation (n=54)	VAG analyses (n=89)	Macrocolony assay (set1, n=13)	Sample*	Flock/Barn	Source	Collection date	Species	Phylogroup	MLST	Genome size	No. of contigs	n50
6921		x		E.2-BootSwab	E/74	Boot swab	2015-08-03	Escherichia coli	B1	ecoli[ST-2307]	5170123	112	185672
6937		x		E.2-PooledFaeces	E/74	Pooled Faeces	2015-08-03	Escherichia coli	B1	ecoli[ST-2307]	5214881	326	129416
6963		x		E.2-CloacalSwab1	E/74	Cloacal swab	2015-08-03	Escherichia coli	B1	ecoli[ST-2307]	5171741	140	154464
6965		x		E.2-CloacalSwab1	E/74	Cloacal swab	2015-08-03	Escherichia coli	B1	ecoli[ST-2307]	5183956	158	154464
6975		x		E.2-CloacalSwab2	E/74	Cloacal swab	2015-08-03	Escherichia coli	B1	ecoli[ST-2307]	5176883	159	134967
6976		x		E.2-CloacalSwab2	E/74	Cloacal swab	2015-08-03	Escherichia coli	B1	ecoli[ST-2307]	5225556	200	164994
6977		x		E.2-CloacalSwab2	E/74	Cloacal swab	2015-08-03	Escherichia coli	B1	ecoli[ST-2307]	5170648	136	154464
6995		x		E.2-CloacalSwab3	E/74	Cloacal swab	2015-08-03	Escherichia coli	B1	ecoli[ST-2307]	5170754	137	143304
6996		x		E.2-CloacalSwab3	E/74	Cloacal swab	2015-08-03	Escherichia coli	B1	ecoli[ST-2307]	5171940	140	154464
6997		x		E.2-CloacalSwab3	E/74	Cloacal swab	2015-08-03	Escherichia coli	B1	ecoli[ST-2307]	5181038	163	143489
7190		x		E.3-EnvSwab	E/74	Ventilator	2015-08-17	Escherichia coli	B1	ecoli[ST-2307]	5174022	136	164994
7219		x		E.3-BootSwab	E/74	Boot swab	2015-08-17	Escherichia coli	B1	ecoli[ST-2307]	5173973	134	154464
7253		x		E.3-PooledFaeces	E/74	Pooled Faeces	2015-08-17	Escherichia coli	B1	ecoli[ST-2307]	5193419	277	134677
7294		x		E.3-CloacalSwab1	E/74	Cloacal swab	2015-08-17	Escherichia coli	B1	ecoli[ST-2307]	5165752	121	154464
7295		x		E.3-CloacalSwab1	E/74	Cloacal swab	2015-08-17	Escherichia coli	B1	ecoli[ST-2307]	5194881	208	154464
7338		x		E.3-CloacalSwab2	E/74	Cloacal swab	2015-08-17	Escherichia coli	B1	ecoli[ST-2307]	5172906	132	164994
7339		x		E.3-CloacalSwab2	E/74	Cloacal swab	2015-08-17	Escherichia coli	B1	ecoli[ST-2307]	5225043	421	122185
7340		x		E.3-CloacalSwab2	E/74	Cloacal swab	2015-08-17	Escherichia coli	B1	ecoli[ST-2307]	5188949	220	134555
7351		x		E.3-CloacalSwab3	E/74	Cloacal swab	2015-08-17	Escherichia coli	B1	ecoli[ST-2307]	5168093	134	154464
7352		x		E.3-CloacalSwab3	E/74	Cloacal swab	2015-08-17	Escherichia coli	B1	ecoli[ST-2307]	5187943	184	154464
7353		x		E.3-CloacalSwab3	E/74	Cloacal swab	2015-08-17	Escherichia coli	B1	ecoli[ST-2307]	5176377	146	134967
7377		x		E.3-CloacalSwab4	E/74	Cloacal swab	2015-08-17	Escherichia coli	B1	ecoli[ST-2307]	5172598	143	164994
7378		x		E.3-CloacalSwab4	E/74	Cloacal swab	2015-08-17	Escherichia coli	B1	ecoli[ST-2307]	5182297	168	143684
7379		x		E.3-CloacalSwab4	E/74	Cloacal swab	2015-08-17	Escherichia coli	B1	ecoli[ST-2307]	5185151	175	134967
7588		x		F.1-BootSwab	F/74	Boot swab	2015-08-27	Escherichia coli	B1	ecoli[ST-2307]	5170225	136	154464
7625		x		F.24h-CloacalSwab	F/74	Cloacal swab	2015-08-28	Escherichia coli	B1	ecoli[ST-2307]	5172161	139	143745
7626		x		F.24h-CloacalSwab	F/74	Cloacal swab	2015-08-28	Escherichia coli	B1	ecoli[ST-2307]	5176920	171	134967
7756		x		F.2-BootSwab	F/74	Boot swab	2015-09-15	Escherichia coli	B1	ecoli[ST-2307]	5167946	180	185672
7820		x		F.2-CloacalSwab2	F/74	Cloacal swab	2015-09-15	Escherichia coli	B1	ecoli[ST-2307]	5125619	116	143304
7821		x		F.2-CloacalSwab2	F/74	Cloacal swab	2015-09-15	Escherichia coli	B1	ecoli[ST-2307]	5137334	165	134967
7822		x		F.2-CloacalSwab2	F/74	Cloacal swab	2015-09-15	Escherichia coli	B1	ecoli[ST-2307]	5139846	155	154464
8025		x		F.3-Out	F/74	Grass (Ventilator)	2015-09-28	Escherichia coli	B1	ecoli[ST-2307]	5212247	187	154464
6901		x	x	E.2-Litter	E/74	Litter	2015-08-03	Escherichia coli	B1	ecoli[ST-2307]	5211230	204	154464
7200		x	x	E.3-Litter	E/74	Litter	2015-08-17	Escherichia coli	B1	ecoli[ST-2307]	5179796	145	154464
7602		x	x	F.1-Litter	F/74	Litter (wet)	2015-08-27	Escherichia coli	B1	ecoli[ST-2307]	5210227	195	164994
3565		x	x	A.3-CloacalSwab	A/11	Cloacal swab	2014-10-05	Escherichia coli	F	ecoli[ST-38]	5652985	455	97165
10026		x	x	B.1-CloacalSwab1	B/41	Cloacal swab	2014-10-10	Escherichia coli	F	ecoli[ST-38]	5480837	228	125296
10027		x	x	B.1-CloacalSwab2	B/41	Cloacal swab	2014-10-10	Escherichia coli	F	ecoli[ST-38]	5549210	481	37950
5008	x	x		C.P-BootSwab	C	Boot swab	2014-12-15	Escherichia coli	F	ecoli[ST-354]	5493129	195	153123
4989	x	x	x	C.P-PooledFaeces	C	Pooled Faeces	2014-12-15	Escherichia coli	F	ecoli[ST-354]	5504858	300	151937
5159	x	x		C.1-BootSwab	C/43	Boot swab	2015-01-09	Escherichia coli	F	ecoli[ST-354]	5494209	203	160418
5284	x	x		C.2-BootSwab	C/43	Boot swab	2015-01-26	Escherichia coli	F	ecoli[ST-354]	5491810	190	160418
5673	x	x		C.3-BootSwab	C/43	Boot swab	2015-02-09	Escherichia coli	F	ecoli[ST-354]	5490099	209	161371
5332	x	x		C.2-EnvSwab3	C/43	Chicken	2015-01-26	Escherichia coli	F	ecoli[ST-354]	5493306	203	157861
5351	x	x		C.2-CloacalSwab1	C/43	Cloacal swab	2015-01-26	Escherichia coli	F	ecoli[ST-354]	5565398	534	152065
5350	x	x		C.2-CloacalSwab1	C/43	Cloacal swab	2015-01-26	Escherichia coli	F	ecoli[ST-354]	5490309	243	161185
5354	x	x		C.2-CloacalSwab1	C/43	Cloacal swab	2015-01-26	Escherichia coli	F	ecoli[ST-354]	5510169	290	156168
5369	x	x		C.2-CloacalSwab2	C/43	Cloacal swab	2015-01-26	Escherichia coli	F	ecoli[ST-354]	5507889	279	160766
5367	x	x		C.2-CloacalSwab2	C/43	Cloacal swab	2015-01-26	Escherichia coli	F	ecoli[ST-354]	5512227	287	160869
5368	x	x		C.2-CloacalSwab2	C/43	Cloacal swab	2015-01-26	Escherichia coli	F	ecoli[ST-354]	5511077	262	164344
5390	x	x		C.2-CloacalSwab3	C/43	Cloacal swab	2015-01-26	Escherichia coli	F	ecoli[ST-354]	5510385	264	165414
5392	x	x		C.2-CloacalSwab3	C/43	Cloacal swab	2015-01-26	Escherichia coli	F	ecoli[ST-354]	5505263	292	140227
5394	x	x		C.2-CloacalSwab3	C/43	Cloacal swab	2015-01-26	Escherichia coli	F	ecoli[ST-354]	5506649	240	160869
5705	x	x		C.3-CloacalSwab1	C/43	Cloacal swab	2015-02-09	Escherichia coli	F	ecoli[ST-354]	5536434	390	107312
5706	x	x		C.3-CloacalSwab1	C/43	Cloacal swab	2015-02-09	Escherichia coli	F	ecoli[ST-354]	5513076	380	134797
5794	x	x		C.3-CloacalSwab3	C/43	Cloacal swab	2015-02-09	Escherichia coli	F	ecoli[ST-354]	5577144	569	87960
5796	x	x		C.3-CloacalSwab3	C/43	Cloacal swab	2015-02-09	Escherichia coli	F	ecoli[ST-354]	5541447	437	106515
5795	x	x		C.3-CloacalSwab3	C/43	Cloacal swab	2015-02-09	Escherichia coli	F	ecoli[ST-354]	5536700	402	135677
5876	x	x		C.3-CloacalSwab4	C/43	Cloacal swab	2015-02-09	Escherichia coli	F	ecoli[ST-354]	5586933	549	107361
5337	x	x		C.2-Dust	C/43	Dust	2015-01-26	Escherichia coli	F	ecoli[ST-354]	5492297	183	160418
5685	x	x		C.3-Dust	C/43	Dust	2015-02-09	Escherichia coli	F	ecoli[ST-354]	5489733	206	144587
5274	x	x		C.2-Feed	C/43	Feed	2015-01-26	Escherichia coli	F	ecoli[ST-354]	5486262	182	161371
5150	x	x	x	C.1-Litter	C/43	Litter	2015-01-09	Escherichia coli	F	ecoli[ST-354]	5499860	216	165967
5272	x	x	x	C.2-Litter	C/43	Litter	2015-01-26	Escherichia coli	F	ecoli[ST-354]	5495452	204	161371
5664	x	x	x	C.3-Litter	C/43	Litter	2015-02-09	Escherichia coli	F	ecoli[ST-354]	5495474	185	161371
5286	x	x		C.2-PooledFaeces	C/43	Pooled Faeces	2015-01-26	Escherichia coli	F	ecoli[ST-354]	5496357	269	141545
5679	x	x		C.3-PooledFaeces	C/43	Pooled Faeces	2015-02-09	Escherichia coli	F	ecoli[ST-354]	5496146	216	165399
5146	x	x		C.1-Truck	C/43	Truck wall	2015-01-09	Escherichia coli	F	ecoli[ST-354]	5490795	195	160418
5344	x	x		C.2-EnvSwab2	C/43	Ventilator	2015-01-26	Escherichia coli	F	ecoli[ST-354]	5491524	188	161371
5257	x	x		C.2-Water	C/43	Water	2015-01-26	Escherichia coli	F	ecoli[ST-354]	5523539	298	154794
5323	x	x		C.2-EnvSwab1	C/43	Water trough	2015-01-26	Escherichia coli	F	ecoli[ST-354]	5491537	194	160418
5687	x	x		C.3-EnvSwab	C/43	Water trough	2015-02-09	Escherichia coli	F	ecoli[ST-354]	5487556	183	147744
5306	x	x		D.P-PooledFaeces1	D	Pooled Faeces	2015-01-26	Escherichia coli	F	ecoli[ST-354]	5548725	513	122832
5312	x	x		D.P-PooledFaeces2	D	Pooled Faeces	2015-01-26	Escherichia coli	F	ecoli[ST-354]	5565560	537	161090
7242	x	x		E.3-BootSwab73	E/73	Boot swab	2015-08-17	Escherichia coli	F	ecoli[ST-117]	5156154	132	250937
7553	x	x	x	F.H-EnvSwab	F	1. Band-conveyor (Gauze)	2015-08-27	Escherichia coli	F	ecoli[ST-117]	5227070	195	197469
7873	x	x		F.3-BootSwab71	F/71	Boot swab	2015-09-27	Escherichia coli	F	ecoli[ST-117]	5365298	316	138678
7864	x	x		F.3-BootSwab	F/74	Boot swab	2015-09-28	Escherichia coli	F	ecoli[ST-117]	5218348	203	160109
7865	x	x	x	F.3-BootSwab	F/74	Boot swab	2015-09-28	Escherichia coli	F	ecoli[ST-117]	5239425	237	197469
7810	x	x		F.2-CloacalSwab1	F/74	Cloacal swab	2015-09-15	Escherichia coli	F	ecoli[ST-117]	5337412	284	197432
7811	x	x		F.2-CloacalSwab1	F/74	Cloacal swab	2015-09-15	Escherichia coli	F	ecoli[ST-117]	5361751	387	153883
7812	x	x		F.2-CloacalSwab1	F/74	Cloacal swab	2015-09-15	Escherichia coli	F	ecoli[ST-117]	5376804	403	143070
10042	x	x		F.3-Dust	F/74	Dust	2015-09-28	Escherichia coli	F	ecoli[ST-117]	5162799	145	240168
7768	x	x	x	F.2-PooledFaeces	F/74	Pooled Faeces	2015-09-15	Escherichia coli	F	ecoli[ST-117]	5238760	265	170506
10043	x	x		F.3-Water	F/74	Water	2015-09-28	Escherichia coli	F	ecoli[ST-117]	5165952	185	244013
7790	x	x		F.2-EnvSwab	F/74	Water trough (Gauze)	2015-09-15	Escherichia coli	F	ecoli[ST-117]	5207120	158	197469
7892	x	x		F.3-BootSwab75	F/75	Boot swab	2015-09-28	Escherichia coli	F	ecoli[ST-117]	5323727	239	154107
7908	x	x		F.3-BootSwab79	F/79	Boot swab	2015-09-28	Escherichia coli	F	ecoli[ST-117]	5156593	152	246413
6312	x	x		S.P-PooledFaeces	S	Pooled Faeces	2015-04-10	Escherichia coli	F	ecoli[ST-354]	5660574	889	50474
* samples are names according to the following scheme: Flock.Sampling-Sampletype, whereas the samplings are P=Parents, H=Hatching, 1=Fattening - arrival of the chicks at the farm, 2=Fattening - middle of the fattening period, 3= Fattening - end of the fattening period)

## Sheet: Table S2
Supplementary table S2: Isolates of the second set investigated by a macrocolony assay. Isolates comprise all detected genotypes (phylogroup+bla resistance gene) from the studies of Projahn et al., 2017 and Daehre et al., 2017.
Strain	Curli#	Cellulose#	Flock, Barn	source_note	collection_date	species	phylogroup	ESBLgenes
3858	0	0	B, 41	Litter	2014-10-21	E. coli	E/D	CMY-2
4211	0	0	B, 41	Cloacal swab	2014-11-06	E. coli	A/C	CMY-2
5285	0	0	C, 43	Boot swab	2015-01-26	E. coli	B2	CMY-2
6249	0	0	E, 74	Pooled Faeces	2015-03-28	E. coli	F	CTX-M-1
6985	0	0	E, 74	Cloacal swab	2015-08-03	E. coli	E/D	CMY-2
7008	0	0	E, 74	Cloacal swab	2015-08-03	E. coli	B1	SHV-12
5306	0	1	D, 43	Pooled Faeces	2015-01-26	E. coli	F	CMY-2
6922	0	1	E, 74	Boot swab	2015-08-03	E. coli	F	CMY-2
5091	0	1	C, 43	Pooled Faeces	2014-12-15	E. fergusonii	neg	CMY-2
3233	1	0	A, 11	Cloacal swab	2014-09-23	E. coli	A	CMY-2
3632	1	0	B, 41	Pooled Faeces	2014-10-17	E. coli	A	CTX-M-1
5087	1	0	C, 43	Pooled Faeces	2014-12-15	E. coli	A/C	CMY-2
5298	1	0	D, 43	Boot swab	2015-01-26	E. coli	F	CTX-M-1
2104	1	1	A, 11	Pooled Faeces	2014-08-12	E. coli	A	TEM-52
3083	1	1	A, 11	Boot swab	2014-09-23	E. coli	E/D	CMY-2
3296	1	1	A, 11	Air	2014-10-05	E. coli	B1	CMY-2
3565	1	1	A, 11	Cloacal swab	2014-10-05	E. coli	F	CMY-2
3588	1	1	B, 41	Chicks dust	2014-10-10	E. coli	E/D	CMY-2
3636	1	1	B, 41	Pooled Faeces	2014-10-17	E. coli	B1	CTX-M-1
5008	1	1	C, 43	Boot swab	2014-12-15	E. coli	F	CMY-2
5010	1	1	C, 43	Boot swab	2014-12-15	E. coli	B1	CMY-2
5280	1	1	C, 43	Boot swab	2015-01-26	E. coli	A	CMY-2
5322	1	1	C, 43	Water trough	2015-01-26	E. coli	F	CMY-2
6415	1	1	D, 43	Boot swab	2015-04-27	E. coli	B1	CMY-2
6818	1	1	F, 74	Pooled Faeces	2015-07-29	E. coli	A/C	CTX-M-15
7553	1	1	F, 74	1. Band-conveyor (Gauze)	2015-08-27	E. coli	F	SHV-12
7641	1	1	F, 74	Boot swab	2015-08-28	E. coli	A	CTX-M-1
7809	1	1	F, 74	Cloacal swab	2015-09-15	E. coli	F	SHV-12
7821	1	1	F, 74	Cloacal swab	2015-09-15	E. coli	B1	SHV-12
8647	1	1	G, 34	Pooled Faeces	2016-01-05	E. coli	A/C	TEM-52
8648	1	1	G, 34	Pooled Faeces	2016-01-05	E. coli	B1	TEM-52
8760	1	1	G, 34	Boot swab	2016-01-05	E. coli	B1	CMY-2
8846	1	1	G, 34	Hatchery equipment	2016-01-28	E. coli	A	TEM-52
10026	1	1	B, 41	Cloacal swab	2014-10-10	E. coli	F	CMY-2
10033	1	1	B, 41	Egg surface	2014-09-16	E. coli	B1	CTX-M-1
3631	1	2	B, 41	Pooled Faeces	2014-10-17	E. coli	A/C	CTX-M-1
5301	1	2	D, 43	Boot swab	2015-01-26	E. coli	A	CMY-2
3082	2	0	A, 11	Boot swab	2014-09-23	E. coli	E	CMY-2
6073	2	0	D, 43	Boot swab	2015-04-08	E. coli	B2	CMY-2
2951	2	0	B, 41	Egg surface	2014-09-18	E. fergusonii	neg	TEM-52
3642	2	0	B, 41	Pooled Faeces	2014-10-17	E. fergusonii	neg	TEM-52
4998	2	0	C, 43	Pooled Faeces	2014-12-15	E. fergusonii	neg	TEM-52
# 0 - negative, 1 - positive, 2 - not clearly definable

## Sheet: Table S3
Supplementary table S3: Numbers and occurrence of the 80 investigated virulence associated genes.
							Adhesion	Adhesion	Adhesion	Adhesion	Adhesion	Adhesion	Adhesion	Adhesion	Adhesion	Adhesion	Adhesion	Adhesion	Adhesion	Adhesion	Adhesion	Adhesion	Adhesion	Adhesion	Adhesion	Adhesion	Adhesion	Adhesion	Adhesion	Adhesion	Adhesion	Adhesion	Adhesion	Adhesion	Adhesion	Adhesion	Adhesion	Adhesion	Adhesion	Iron uptake	Iron uptake	Iron uptake	Iron uptake	Iron uptake	Iron uptake	Iron uptake	Iron uptake	Iron uptake	Iron uptake
strain	phylogroup	MLST	Total	ExVAGs	InVAGs	ExVAGs	aatA	afaA	draB	bfpM	bmaE	csgA	fimC	fimH	gafD	hek/hra	iha	matA (ecpR)	nfaE	papA	papB	papC	papD	papE	papF	papG_II	papG_III	papG	papH	papI	papJ	papK	sfaS	sfaX	focC	focD	focG	tsh	yqi	chuA	fyuA	iroN	irp2	iucD	iutA	sitA	sitB	sitC	sitD
6901	B1	ST-2307	80	16	0		0	0	0	0	0	1	1	1	0	0	0	1	0	0	0	0	0	0	0	0	0	0	0	0	0	0	0	0	0	0	0	0	0	0	0	1	0	0	0	1	1	1	1
6921	B1	ST-2307	80	16	0		0	0	0	0	0	1	1	1	0	0	0	1	0	0	0	0	0	0	0	0	0	0	0	0	0	0	0	0	0	0	0	0	0	0	0	1	0	0	0	1	1	1	1
6937	B1	ST-2307	80	16	0		0	0	0	0	0	1	1	1	0	0	0	1	0	0	0	0	0	0	0	0	0	0	0	0	0	0	0	0	0	0	0	0	0	0	0	1	0	0	0	1	1	1	1
6963	B1	ST-2307	80	16	0		0	0	0	0	0	1	1	1	0	0	0	1	0	0	0	0	0	0	0	0	0	0	0	0	0	0	0	0	0	0	0	0	0	0	0	1	0	0	0	1	1	1	1
6964	B1	ST-2307	80	16	0		0	0	0	0	0	1	1	1	0	0	0	1	0	0	0	0	0	0	0	0	0	0	0	0	0	0	0	0	0	0	0	0	0	0	0	1	0	0	0	1	1	1	1
6965	B1	ST-2307	80	16	0		0	0	0	0	0	1	1	1	0	0	0	1	0	0	0	0	0	0	0	0	0	0	0	0	0	0	0	0	0	0	0	0	0	0	0	1	0	0	0	1	1	1	1
6975	B1	ST-2307	80	16	0		0	0	0	0	0	1	1	1	0	0	0	1	0	0	0	0	0	0	0	0	0	0	0	0	0	0	0	0	0	0	0	0	0	0	0	1	0	0	0	1	1	1	1
6976	B1	ST-2307	80	16	0		0	0	0	0	0	1	1	1	0	0	0	1	0	0	0	0	0	0	0	0	0	0	0	0	0	0	0	0	0	0	0	0	0	0	0	1	0	0	0	1	1	1	1
6977	B1	ST-2307	80	16	0		0	0	0	0	0	1	1	1	0	0	0	1	0	0	0	0	0	0	0	0	0	0	0	0	0	0	0	0	0	0	0	0	0	0	0	1	0	0	0	1	1	1	1
6995	B1	ST-2307	80	16	0		0	0	0	0	0	1	1	1	0	0	0	1	0	0	0	0	0	0	0	0	0	0	0	0	0	0	0	0	0	0	0	0	0	0	0	1	0	0	0	1	1	1	1
6996	B1	ST-2307	80	16	0		0	0	0	0	0	1	1	1	0	0	0	1	0	0	0	0	0	0	0	0	0	0	0	0	0	0	0	0	0	0	0	0	0	0	0	1	0	0	0	1	1	1	1
6997	B1	ST-2307	80	16	0		0	0	0	0	0	1	1	1	0	0	0	1	0	0	0	0	0	0	0	0	0	0	0	0	0	0	0	0	0	0	0	0	0	0	0	1	0	0	0	1	1	1	1
7190	B1	ST-2307	80	16	0		0	0	0	0	0	1	1	1	0	0	0	1	0	0	0	0	0	0	0	0	0	0	0	0	0	0	0	0	0	0	0	0	0	0	0	1	0	0	0	1	1	1	1
7200	B1	ST-2307	80	16	0		0	0	0	0	0	1	1	1	0	0	0	1	0	0	0	0	0	0	0	0	0	0	0	0	0	0	0	0	0	0	0	0	0	0	0	1	0	0	0	1	1	1	1
7219	B1	ST-2307	80	16	0		0	0	0	0	0	1	1	1	0	0	0	1	0	0	0	0	0	0	0	0	0	0	0	0	0	0	0	0	0	0	0	0	0	0	0	1	0	0	0	1	1	1	1
7237	B1	ST-2307	80	16	0		0	0	0	0	0	1	1	1	0	0	0	1	0	0	0	0	0	0	0	0	0	0	0	0	0	0	0	0	0	0	0	0	0	0	0	1	0	0	0	1	1	1	1
7241	B1	ST-2307	80	16	0		0	0	0	0	0	1	1	1	0	0	0	1	0	0	0	0	0	0	0	0	0	0	0	0	0	0	0	0	0	0	0	0	0	0	0	1	0	0	0	1	1	1	1
7245	B1	ST-2307	80	16	0		0	0	0	0	0	1	1	1	0	0	0	1	0	0	0	0	0	0	0	0	0	0	0	0	0	0	0	0	0	0	0	0	0	0	0	1	0	0	0	1	1	1	1
7250	B1	ST-2307	80	16	0		0	0	0	0	0	1	1	1	0	0	0	1	0	0	0	0	0	0	0	0	0	0	0	0	0	0	0	0	0	0	0	0	0	0	0	1	0	0	0	1	1	1	1
7253	B1	ST-2307	80	16	0		0	0	0	0	0	1	1	1	0	0	0	1	0	0	0	0	0	0	0	0	0	0	0	0	0	0	0	0	0	0	0	0	0	0	0	1	0	0	0	1	1	1	1
7294	B1	ST-2307	80	16	0		0	0	0	0	0	1	1	1	0	0	0	1	0	0	0	0	0	0	0	0	0	0	0	0	0	0	0	0	0	0	0	0	0	0	0	1	0	0	0	1	1	1	1
7295	B1	ST-2307	80	16	0		0	0	0	0	0	1	1	1	0	0	0	1	0	0	0	0	0	0	0	0	0	0	0	0	0	0	0	0	0	0	0	0	0	0	0	1	0	0	0	1	1	1	1
7296	B1	ST-2307	80	16	0		0	0	0	0	0	1	1	1	0	0	0	1	0	0	0	0	0	0	0	0	0	0	0	0	0	0	0	0	0	0	0	0	0	0	0	1	0	0	0	1	1	1	1
7338	B1	ST-2307	80	16	0		0	0	0	0	0	1	1	1	0	0	0	1	0	0	0	0	0	0	0	0	0	0	0	0	0	0	0	0	0	0	0	0	0	0	0	1	0	0	0	1	1	1	1
7339	B1	ST-2307	80	16	0		0	0	0	0	0	1	1	1	0	0	0	1	0	0	0	0	0	0	0	0	0	0	0	0	0	0	0	0	0	0	0	0	0	0	0	1	0	0	0	1	1	1	1
7340	B1	ST-2307	80	16	0		0	0	0	0	0	1	1	1	0	0	0	1	0	0	0	0	0	0	0	0	0	0	0	0	0	0	0	0	0	0	0	0	0	0	0	1	0	0	0	1	1	1	1
7351	B1	ST-2307	80	16	0		0	0	0	0	0	1	1	1	0	0	0	1	0	0	0	0	0	0	0	0	0	0	0	0	0	0	0	0	0	0	0	0	0	0	0	1	0	0	0	1	1	1	1
7352	B1	ST-2307	80	16	0		0	0	0	0	0	1	1	1	0	0	0	1	0	0	0	0	0	0	0	0	0	0	0	0	0	0	0	0	0	0	0	0	0	0	0	1	0	0	0	1	1	1	1
7353	B1	ST-2307	80	16	0		0	0	0	0	0	1	1	1	0	0	0	1	0	0	0	0	0	0	0	0	0	0	0	0	0	0	0	0	0	0	0	0	0	0	0	1	0	0	0	1	1	1	1
7377	B1	ST-2307	80	16	0		0	0	0	0	0	1	1	1	0	0	0	1	0	0	0	0	0	0	0	0	0	0	0	0	0	0	0	0	0	0	0	0	0	0	0	1	0	0	0	1	1	1	1
7378	B1	ST-2307	80	16	0		0	0	0	0	0	1	1	1	0	0	0	1	0	0	0	0	0	0	0	0	0	0	0	0	0	0	0	0	0	0	0	0	0	0	0	1	0	0	0	1	1	1	1
7379	B1	ST-2307	80	16	0		0	0	0	0	0	1	1	1	0	0	0	1	0	0	0	0	0	0	0	0	0	0	0	0	0	0	0	0	0	0	0	0	0	0	0	1	0	0	0	1	1	1	1
7577	B1	ST-2307	80	16	0		0	0	0	0	0	1	1	1	0	0	0	1	0	0	0	0	0	0	0	0	0	0	0	0	0	0	0	0	0	0	0	0	0	0	0	1	0	0	0	1	1	1	1
7588	B1	ST-2307	80	16	0		0	0	0	0	0	1	1	1	0	0	0	1	0	0	0	0	0	0	0	0	0	0	0	0	0	0	0	0	0	0	0	0	0	0	0	1	0	0	0	1	1	1	1
7602	B1	ST-2307	80	17	0		0	0	0	0	0	1	1	1	0	0	0	1	0	0	1	0	0	0	0	0	0	0	0	0	0	0	0	0	0	0	0	0	0	0	0	1	0	0	0	1	1	1	1
7625	B1	ST-2307	80	16	0		0	0	0	0	0	1	1	1	0	0	0	1	0	0	0	0	0	0	0	0	0	0	0	0	0	0	0	0	0	0	0	0	0	0	0	1	0	0	0	1	1	1	1
7626	B1	ST-2307	80	16	0		0	0	0	0	0	1	1	1	0	0	0	1	0	0	0	0	0	0	0	0	0	0	0	0	0	0	0	0	0	0	0	0	0	0	0	1	0	0	0	1	1	1	1
7756	B1	ST-2307	80	16	0		0	0	0	0	0	1	1	1	0	0	0	1	0	0	0	0	0	0	0	0	0	0	0	0	0	0	0	0	0	0	0	0	0	0	0	1	0	0	0	1	1	1	1
7820	B1	ST-2307	80	16	0		0	0	0	0	0	1	1	1	0	0	0	1	0	0	0	0	0	0	0	0	0	0	0	0	0	0	0	0	0	0	0	0	0	0	0	1	0	0	0	1	1	1	1
7821	B1	ST-2307	80	16	0		0	0	0	0	0	1	1	1	0	0	0	1	0	0	0	0	0	0	0	0	0	0	0	0	0	0	0	0	0	0	0	0	0	0	0	1	0	0	0	1	1	1	1
7822	B1	ST-2307	80	16	0		0	0	0	0	0	1	1	1	0	0	0	1	0	0	0	0	0	0	0	0	0	0	0	0	0	0	0	0	0	0	0	0	0	0	0	1	0	0	0	1	1	1	1
7874	B1	ST-2307	80	16	0		0	0	0	0	0	1	1	1	0	0	0	1	0	0	0	0	0	0	0	0	0	0	0	0	0	0	0	0	0	0	0	0	0	0	0	1	0	0	0	1	1	1	1
7883	B1	ST-2307	80	16	0		0	0	0	0	0	1	1	1	0	0	0	1	0	0	0	0	0	0	0	0	0	0	0	0	0	0	0	0	0	0	0	0	0	0	0	1	0	0	0	1	1	1	1
8025	B1	ST-2307	80	16	0		0	0	0	0	0	1	1	1	0	0	0	1	0	0	0	0	0	0	0	0	0	0	0	0	0	0	0	0	0	0	0	0	0	0	0	1	0	0	0	1	1	1	1
7553	F	ST-117	80	20	0		0	0	0	0	0	1	1	1	0	0	0	1	0	0	0	0	0	0	0	0	0	0	0	0	0	0	0	0	0	0	0	0	0	1	1	1	1	1	1	1	1	1	0
7768	F	ST-117	80	21	0		0	0	0	0	0	1	1	1	0	0	0	1	0	0	0	0	0	0	0	0	0	0	0	0	0	0	0	0	0	0	0	0	0	1	1	1	1	1	1	1	1	1	1
7790	F	ST-117	80	20	0		0	0	0	0	0	1	1	1	0	0	0	1	0	0	0	0	0	0	0	0	0	0	0	0	0	0	0	0	0	0	0	0	0	1	1	1	1	1	1	1	1	1	0
7810	F	ST-117	80	21	0		0	0	0	0	0	1	1	1	0	0	0	1	0	0	0	0	0	0	0	0	0	0	0	0	0	0	0	0	0	0	0	0	0	1	1	1	1	1	1	1	1	1	1
7811	F	ST-117	80	21	0		0	0	0	0	0	1	1	1	0	0	0	1	0	0	0	0	0	0	0	0	0	0	0	0	0	0	0	0	0	0	0	0	0	1	1	1	1	1	1	1	1	1	1
7812	F	ST-117	80	21	0		0	0	0	0	0	1	1	1	0	0	0	1	0	0	0	0	0	0	0	0	0	0	0	0	0	0	0	0	0	0	0	0	0	1	1	1	1	1	1	1	1	1	1
7864	F	ST-117	80	20	0		0	0	0	0	0	1	1	1	0	0	0	1	0	0	0	0	0	0	0	0	0	0	0	0	0	0	0	0	0	0	0	0	0	1	1	1	1	1	1	1	1	1	0
7865	F	ST-117	80	20	0		0	0	0	0	0	1	1	1	0	0	0	1	0	0	0	0	0	0	0	0	0	0	0	0	0	0	0	0	0	0	0	0	0	1	1	1	1	1	1	1	1	1	0
7873	F	ST-117	80	20	0		0	0	0	0	0	1	1	1	0	0	0	1	0	0	0	0	0	0	0	0	0	0	0	0	0	0	0	0	0	0	0	0	0	1	1	1	1	1	1	1	1	1	0
7892	F	ST-117	80	20	0		0	0	0	0	0	1	1	1	0	0	0	1	0	0	0	0	0	0	0	0	0	0	0	0	0	0	0	0	0	0	0	0	0	1	1	1	1	1	1	1	1	1	0
7242	F	ST-117	80	20	0		0	0	0	0	0	1	1	1	0	0	0	1	0	0	0	0	0	0	0	0	0	0	0	0	0	0	0	0	0	0	0	0	0	1	1	1	1	1	1	1	0	1	0
7908	F	ST-117	80	20	0		0	0	0	0	0	1	1	1	0	0	0	1	0	0	0	0	0	0	0	0	0	0	0	0	0	0	0	0	0	0	0	0	0	1	1	1	1	1	1	1	0	1	0
10042	F	ST-117	80	20	0		0	0	0	0	0	1	1	1	0	0	0	1	0	0	0	0	0	0	0	0	0	0	0	0	0	0	0	0	0	0	0	0	0	1	1	1	1	1	1	1	0	1	0
10043	F	ST-117	80	20	0		0	0	0	0	0	1	1	1	0	0	0	1	0	0	0	0	0	0	0	0	0	0	0	0	0	0	0	0	0	0	0	0	0	1	1	1	1	1	1	1	0	1	0
4989	F	ST-354	80	33	0		0	0	0	1	0	1	1	1	0	0	1	1	0	0	1	1	1	1	1	1	0	0	0	1	1	1	0	0	0	0	0	0	0	1	0	1	0	1	1	1	1	1	1
5008	F	ST-354	80	33	0		0	0	0	1	0	1	1	1	0	0	1	1	0	0	1	1	1	1	1	1	0	0	0	1	1	1	0	0	0	0	0	0	0	1	0	1	0	1	1	1	1	1	1
5146	F	ST-354	80	33	0		0	0	0	1	0	1	1	1	0	0	1	1	0	0	1	1	1	1	1	1	0	0	0	1	1	1	0	0	0	0	0	0	0	1	0	1	0	1	1	1	1	1	1
5150	F	ST-354	80	33	0		0	0	0	1	0	1	1	1	0	0	1	1	0	0	1	1	1	1	1	1	0	0	0	1	1	1	0	0	0	0	0	0	0	1	0	1	0	1	1	1	1	1	1
5159	F	ST-354	80	33	0		0	0	0	1	0	1	1	1	0	0	1	1	0	0	1	1	1	1	1	1	0	0	0	1	1	1	0	0	0	0	0	0	0	1	0	1	0	1	1	1	1	1	1
5257	F	ST-354	80	33	0		0	0	0	1	0	1	1	1	0	0	1	1	0	0	1	1	1	1	1	1	0	0	0	1	1	1	0	0	0	0	0	0	0	1	0	1	0	1	1	1	1	1	1
5272	F	ST-354	80	33	0		0	0	0	1	0	1	1	1	0	0	1	1	0	0	1	1	1	1	1	1	0	0	0	1	1	1	0	0	0	0	0	0	0	1	0	1	0	1	1	1	1	1	1
5274	F	ST-354	80	32	0		0	0	0	1	0	1	1	1	0	0	1	1	0	0	1	1	1	1	1	1	0	0	0	1	1	1	0	0	0	0	0	0	0	1	0	1	0	1	1	1	0	1	1
5284	F	ST-354	80	32	0		0	0	0	1	0	1	1	1	0	0	1	1	0	0	1	1	1	1	1	1	0	0	0	1	1	1	0	0	0	0	0	0	0	1	0	1	0	1	1	1	0	1	1
5286	F	ST-354	80	33	0		0	0	0	1	0	1	1	1	0	0	1	1	0	0	1	1	1	1	1	1	0	0	0	1	1	1	0	0	0	0	0	0	0	1	0	1	0	1	1	1	1	1	1
5306	F	ST-354	80	32	0		0	0	0	1	0	1	1	1	0	0	1	1	0	0	1	1	1	1	0	1	0	0	0	1	1	1	0	0	0	0	0	0	0	1	0	1	0	1	1	1	1	1	1
5312	F	ST-354	80	33	0		0	0	0	1	0	1	1	1	0	0	1	1	0	0	1	1	1	1	1	1	0	0	0	1	1	1	0	0	0	0	0	0	0	1	0	1	0	1	1	1	1	1	1
5323	F	ST-354	80	32	0		0	0	0	1	0	1	1	1	0	0	1	1	0	0	1	1	1	1	1	1	0	0	0	1	1	1	0	0	0	0	0	0	0	1	0	1	0	1	1	1	0	1	1
5332	F	ST-354	80	33	0		0	0	0	1	0	1	1	1	0	0	1	1	0	0	1	1	1	1	1	1	0	0	0	1	1	1	0	0	0	0	0	0	0	1	0	1	0	1	1	1	1	1	1
5337	F	ST-354	80	33	0		0	0	0	1	0	1	1	1	0	0	1	1	0	0	1	1	1	1	1	1	0	0	0	1	1	1	0	0	0	0	0	0	0	1	0	1	0	1	1	1	1	1	1
5344	F	ST-354	80	33	0		0	0	0	1	0	1	1	1	0	0	1	1	0	0	1	1	1	1	1	1	0	0	0	1	1	1	0	0	0	0	0	0	0	1	0	1	0	1	1	1	1	1	1
5350	F	ST-354	80	33	0		0	0	0	1	0	1	1	1	0	0	1	1	0	0	1	1	1	1	1	1	0	0	0	1	1	1	0	0	0	0	0	0	0	1	0	1	0	1	1	1	1	1	1
5351	F	ST-354	80	33	0		0	0	0	1	0	1	1	1	0	0	1	1	0	0	1	1	1	1	1	1	0	0	0	1	1	1	0	0	0	0	0	0	0	1	0	1	0	1	1	1	1	1	1
5354	F	ST-354	80	33	0		0	0	0	1	0	1	1	1	0	0	1	1	0	0	1	1	1	1	1	1	0	0	0	1	1	1	0	0	0	0	0	0	0	1	0	1	0	1	1	1	1	1	1
5367	F	ST-354	80	31	0		0	0	0	1	0	1	1	1	0	0	1	1	0	0	1	1	1	1	1	1	0	0	0	1	1	1	0	0	0	0	0	0	0	1	0	1	0	1	1	0	0	1	1
5368	F	ST-354	80	33	0		0	0	0	1	0	1	1	1	0	0	1	1	0	0	1	1	1	1	1	1	0	0	0	1	1	1	0	0	0	0	0	0	0	1	0	1	0	1	1	1	1	1	1
5369	F	ST-354	80	32	0		0	0	0	1	0	1	1	1	0	0	1	1	0	0	1	1	1	1	1	1	0	0	0	1	1	1	0	0	0	0	0	0	0	1	0	1	0	1	1	1	1	1	0
5390	F	ST-354	80	33	0		0	0	0	1	0	1	1	1	0	0	1	1	0	0	1	1	1	1	1	1	0	0	0	1	1	1	0	0	0	0	0	0	0	1	0	1	0	1	1	1	1	1	1
5392	F	ST-354	80	33	0		0	0	0	1	0	1	1	1	0	0	1	1	0	0	1	1	1	1	1	1	0	0	0	1	1	1	0	0	0	0	0	0	0	1	0	1	0	1	1	1	1	1	1
5394	F	ST-354	80	33	0		0	0	0	1	0	1	1	1	0	0	1	1	0	0	1	1	1	1	1	1	0	0	0	1	1	1	0	0	0	0	0	0	0	1	0	1	0	1	1	1	1	1	1
5664	F	ST-354	80	33	0		0	0	0	1	0	1	1	1	0	0	1	1	0	0	1	1	1	1	1	1	0	0	0	1	1	1	0	0	0	0	0	0	0	1	0	1	0	1	1	1	1	1	1
5673	F	ST-354	80	33	0		0	0	0	1	0	1	1	1	0	0	1	1	0	0	1	1	1	1	1	1	0	0	0	1	1	1	0	0	0	0	0	0	0	1	0	1	0	1	1	1	1	1	1
5679	F	ST-354	80	33	0		0	0	0	1	0	1	1	1	0	0	1	1	0	0	1	1	1	1	1	1	0	0	0	1	1	1	0	0	0	0	0	0	0	1	0	1	0	1	1	1	1	1	1
5685	F	ST-354	80	33	0		0	0	0	1	0	1	1	1	0	0	1	1	0	0	1	1	1	1	1	1	0	0	0	1	1	1	0	0	0	0	0	0	0	1	0	1	0	1	1	1	1	1	1
5687	F	ST-354	80	33	0		0	0	0	1	0	1	1	1	0	0	1	1	0	0	1	1	1	1	1	1	0	0	0	1	1	1	0	0	0	0	0	0	0	1	0	1	0	1	1	1	1	1	1
5705	F	ST-354	80	32	0		0	0	0	1	0	1	1	1	0	0	1	1	0	0	1	1	1	1	1	1	0	0	0	1	1	1	0	0	0	0	0	0	0	1	0	1	0	1	1	1	1	1	0
5706	F	ST-354	80	33	0		0	0	0	1	0	1	1	1	0	0	1	1	0	0	1	1	1	1	1	1	0	0	0	1	1	1	0	0	0	0	0	0	0	1	0	1	0	1	1	1	1	1	1
5794	F	ST-354	80	31	0		0	0	0	1	0	1	1	1	0	0	1	1	0	0	1	1	0	1	1	1	0	0	0	1	0	1	0	0	0	0	0	0	0	1	0	1	0	1	1	1	1	1	1
5795	F	ST-354	80	33	0		0	0	0	1	0	1	1	1	0	0	1	1	0	0	1	1	1	1	1	1	0	0	0	1	1	1	0	0	0	0	0	0	0	1	0	1	0	1	1	1	1	1	1
5796	F	ST-354	80	33	0		0	0	0	1	0	1	1	1	0	0	1	1	0	0	1	1	1	1	1	1	0	0	0	1	1	1	0	0	0	0	0	0	0	1	0	1	0	1	1	1	1	1	1
5876	F	ST-354	80	33	0		0	0	0	1	0	1	1	1	0	0	1	1	0	0	1	1	1	1	1	1	0	0	0	1	1	1	0	0	0	0	0	0	0	1	0	1	0	1	1	1	1	1	1
6312	F	ST-354	80	33	0		0	0	0	1	0	1	1	1	0	0	1	1	0	0	1	1	1	1	1	1	0	0	0	1	1	1	0	0	0	0	0	0	0	1	0	1	0	1	1	1	1	1	1
3565	F	ST-38	80	21	0		0	0	0	0	0	1	1	1	0	1	1	1	0	0	0	0	0	0	0	0	0	0	0	0	0	0	0	0	0	0	0	0	0	1	0	1	0	1	1	1	1	0	1
10026	F	ST-38	80	22	0		0	0	0	0	0	1	1	1	0	1	1	1	0	0	0	0	0	0	0	0	0	0	0	0	0	0	0	0	0	0	0	0	0	1	0	1	0	1	1	1	1	1	1
10027	F	ST-38	80	19	0		0	0	0	0	0	1	1	1	0	1	1	1	0	0	0	0	0	0	0	0	0	0	0	0	0	0	0	0	0	0	0	0	0	1	0	1	0	1	1	1	0	1	0
[truncated: 38 more columns]
